# Supplementary material for: Genome-Wide Identification and Characterization of the TIFY Gene Family and Their Expression Patterns in Response to MeJA and Aluminum Stress in Centipedegrass (Eremochloa ophiuroides)
Source: Plants (Basel). 2024 Feb 5;13(3):462. doi: 10.3390/plants13030462 (PMC10857321; doi:10.3390/plants13030462)
Supplement: Supplementary file 1 [file plants-13-00462-s001.zip]

Archive with 9 entries (9 files):
- Figure S1.pdf
- Figure S2.pdf
- Figure S3.pdf
- Table S1. List of the identified TIFY family genes in E. ophiuroides.xlsx
- Table S2 Information of conserved motif in E. ophiuroides TIFY proteins.xlsx
- Table S3 Tandemly and segmentally duplicated E. ophiuroides TIFY gene pairs.xlsx
- Table S4 One-to-one orthologous relationships between E. ophiuroides and other five representative plant species.xlsx
- Table S5 qRT-PCR analysis results for tissures and responses to MeJA and Al.xlsx
- Table S6 Primers used for qRT-PCR analysis.xlsx
