# Supplementary material for: Genome-Wide Identification and Characterization of the TIFY Gene Family and Their Expression Patterns in Response to MeJA and Aluminum Stress in Centipedegrass (Eremochloa ophiuroides)
Source: Plants (Basel). 2024 Feb 5;13(3):462. doi: 10.3390/plants13030462 (PMC10857321; doi:10.3390/plants13030462)
Supplement: Supplementary file 1 [file plants-13-00462-s001.zip › Table S1. List of the identified TIFY family genes in E. ophiuroides.xlsx]

## Sheet: Table S1
Table S1. List of the identified TIFY family genes in E. ophiuroides
Subfamilies	Gene ID	Gene name	Chromosome location	Strand	CDS length (bp)	Protein length (aa)	Exons	MW (Kda)	pI	Sub-cellular localization	TIFY motif	jas motif	CCT motif	GATA zinc-finger
ZML	evm.model.ctg889.19	EoZML1	SS_243:169521..173621	+	1074	358	7	38.04	5.11	Nucleus	TLX2QG	No	Yes	Yes
	evm.model.ctg374.201	EoZML2	Chr1:17632600..17636451	+	912	304	8	33.17	4.75	Nucleus	TLX2QG	No	Yes	Yes
	evm.model.ctg381.40	EoZML3	Chr1:11629259..11645733	-	774	258	8	27.94	9.22	Nucleus	TLX2QG	No	Yes	Yes
JAZ I	evm.model.ctg588.50	EoJAZ3	Chr9:47144370..47147386	-	1272	424	7	44.47	9.7	Nucleus	TIXYXG	Yes	No	No
	evm.model.ctg209.51	EoJAZ4	Chr2:72874494..72877448	+	1203	401	7	42.17	9.69	Nucleus	TIXYXG	Yes	No	No
JAZ II	evm.model.ctg265.7	EoJAZ2	Chr2:8519242..8522556	-	711	237	2	24.87	9.87	Nucleus	TIXYXG	Yes	No	No
	evm.model.ctg751.11	EoJAZ5	Chr8:33151879..33154081	+	525	175	5	18.58	9.82	Nucleus	TXFYNG	Yes	No	No
	evm.model.ctg63.60	EoJAZ20	Chr5:81964641..81965938	+	360	120	5	12.79	9.57	Nucleus	TXFYNG	Yes	No	No
	evm.model.ctg1137.1	EoJAZ21	SS_51_F_2_D:81480..84085	-	318	106	3	11.65	9.76	Nucleus	TXFYNG	Yes	No	No
JAZ III	evm.model.ctg306.11	EoJAZ6	Chr1:86340280..86342348	+	687	229	5	24.06	8.42	Nucleus	TIXYXG	Yes	No	No
	evm.model.ctg185.47	EoJAZ7	Chr2:103160842..103163106	+	702	234	5	25.04	9.56	Nucleus	TIXYXG	Yes	No	No
JAZ IV	evm.model.ctg784.76	EoJAZ1	Chr8:64123682..64125109	+	471	157	4	16.15	9.47	Nucleus	TIXYXG	Yes	No	No
	evm.model.ctg206.43	EoJAZ8	Chr2:76548152..76549288	-	654	218	5	22.93	9.41	Nucleus	TIXYXG	Yes	No	No
JAZ V	evm.model.ctg286.46	EoJAZ11	Chr1:106706474..106707417	-	645	215	3	22.44	8.53	Nucleus	TIXYXG	Yes	No	No
	evm.model.ctg350.25	EoJAZ16	Chr1:47277939..47278906	+	663	221	3	23.95	5.33	Nucleus	TIXYXG	Yes	No	No
	evm.model.ctg350.24	EoJAZ12	Chr1:47297239..47297661	+	315	105	2	11.55	9.15	Nucleus	TIXYXG	Yes	No	No
	evm.model.ctg286.45	EoJAZ9	Chr1:106714092..106715081	+	546	182	1	18.92	9.33	Nucleus	TIXYXG	Yes	No	No
	evm.model.ctg286.50	EoJAZ10	Chr1:106651359..106652208	-	579	193	1	19.86	9.09	Nucleus	TIXYXG	Yes	No	No
	evm.model.ctg350.20	EoJAZ13	Chr1:47415201..47415689	+	486	162	1	16.88	9.94	Nucleus	/	Yes	No	No
	evm.model.ctg350.22	EoJAZ14	Chr1:47390832..47391371	+	537	179	1	18.91	6.33	Chloroplast	TIXYXG	Yes	No	No
	evm.model.ctg350.21	EoJAZ15	Chr1:47393599..47394090	+	489	163	1	16.93	9.57	Nucleus	TIXYXG	Yes	No	No
	evm.model.ctg350.23	EoJAZ17	Chr1:47363071..47363572	+	450	150	2	15.9	8.42	Nucleus	TIXYXG	Yes	No	No
	evm.model.ctg291.107	EoJAZ18	Chr1:99270779..99270985	+	204	68	1	7.58	9.85	Nucleus	/	Yes	No	No
	evm.model.ctg99.126	EoJAZ19	Chr4:30802053..30802902	+	579	193	1	19.9	8.73	Nucleus	TIXYXG	Yes	No	No
