# Supplementary material for: Genome-Wide Identification and Characterization of the TIFY Gene Family and Their Expression Patterns in Response to MeJA and Aluminum Stress in Centipedegrass (Eremochloa ophiuroides)
Source: Plants (Basel). 2024 Feb 5;13(3):462. doi: 10.3390/plants13030462 (PMC10857321; doi:10.3390/plants13030462)
Supplement: Supplementary file 1 [file plants-13-00462-s001.zip › Table S2 Information of conserved motif in E. ophiuroides TIFY proteins.xlsx]

## Sheet: Table S2
Table S2. The information of conserved motifs in E. ophiuroides TIFY proteins
Motif	Protein sequence	Width	Best possible match
1	AQLTIFYGGKVVVFDDVPAEKAAELMRLAA	30	AQLTIFYGGWVYVFDDFPAEKAKELMQLAG
2	DLPIARKASLQRFLEKRKDRV	21	DIPIARKASLQRFLEKRKDRI
3	RRFAVACGLLSQYVK	15	RRFCNACGLLWQYVK
4	FDKKIRYTVRKEVALRMQRRKGQF	24	FDKKIRYNVRKEVALRMQRRKGQF
5	KCQNCGTSAKLTPAMRRGP	19	HCQNCGTNEKMTPAMRRGP
6	PWLGLG	6	PWLGLG
7	TLPLMPGADVGADQZ	15	TLPLMPGADVGTDQE
8	MKTSAIASIGAHQLRRVIIGDEAPKQQQQ	29	MKTSAIASIGAHQLRRVIIGDEAPKQQQQ
9	TTSNGGRVVCCGDAFAGNLTK	21	TTSNGGRVVCCGDAFAGNLTK
10	SNNGEEPLCLGQPRNISFS	19	19 SNNHEEPICLGQPRNISFS
