# Supplementary material for: Genome-Wide Identification and Characterization of the TIFY Gene Family and Their Expression Patterns in Response to MeJA and Aluminum Stress in Centipedegrass (Eremochloa ophiuroides)
Source: Plants (Basel). 2024 Feb 5;13(3):462. doi: 10.3390/plants13030462 (PMC10857321; doi:10.3390/plants13030462)
Supplement: Supplementary file 1 [file plants-13-00462-s001.zip › Table S3 Tandemly and segmentally duplicated E. ophiuroides TIFY gene pairs.xlsx]

## Sheet: Table S3
Table S3. Tandemly and segmentally duplicated E. ophiuroides TIFY gene group or pairs
Subfamily Name	Gene Name	Gene ID		Subfamily Name	Gene Name	Gene ID	Duplication Type	Ka	Ks	Ka/Ks
JAZ V	EoJAZ12	evm.model.ctg350.24	==	JAZ VI	EoJAZ13	evm.model.ctg350.20	Tandem duplication	0.503704	1.39859	0.360152
JAZ V	EoJAZ12	evm.model.ctg350.24	==	JAZ VI	EoJAZ14	evm.model.ctg350.22	Tandem duplication	0.625585	0.878358	0.71222
JAZ V	EoJAZ12	evm.model.ctg350.24	==	JAZ VI	EoJAZ15	evm.model.ctg350.21	Tandem duplication	0.535299	0.661652	0.809035
JAZ VI	EoJAZ13	evm.model.ctg350.20	==	JAZ VI	EoJAZ14	evm.model.ctg350.22	Tandem duplication	0.428846	0.634041	0.676369
JAZ VI	EoJAZ13	evm.model.ctg350.20	==	JAZ VI	EoJAZ15	evm.model.ctg350.21	Tandem duplication	0.366576	0.613841	0.597184
JAZ VI	EoJAZ15	evm.model.ctg350.21	==	JAZ VI	EoJAZ14	evm.model.ctg350.22	Tandem duplication	0.371912	0.65025	0.571952
JAZ III	EoJAZ6	evm.model.ctg306.11	==	JAZ III	EoJAZ7	evm.model.ctg185.47	Segmental duplication	0.302344	1.02282	0.295599
JAZ V	EoJAZ16	evm.model.ctg350.25	==	JAZ V	EoJAZ11	evm.model.ctg286.46	Segmental duplication	0.526116	1.22814	0.428385
JAZ VI	EoJAZ17	evm.model.ctg350.23	==	JAZ VI	EoJAZ10	evm.model.ctg286.50	Segmental duplication	0.390064	0.803155	0.485664
JAZ III	EoJAZ7	evm.model.ctg185.47	==	JAZ VI	EoJAZ10	evm.model.ctg286.50	Segmental duplication	0.530751	1.82056	0.291531
