# Supplementary material for: Genome-Wide Identification and Characterization of the TIFY Gene Family and Their Expression Patterns in Response to MeJA and Aluminum Stress in Centipedegrass (Eremochloa ophiuroides)
Source: Plants (Basel). 2024 Feb 5;13(3):462. doi: 10.3390/plants13030462 (PMC10857321; doi:10.3390/plants13030462)
Supplement: Supplementary file 1 [file plants-13-00462-s001.zip › Table S4 One-to-one orthologous relationships between E. ophiuroides and other five representative plant species.xlsx]

## Sheet: Table S4
Table S4. One-to-one orthologous relationships between E. ophiuroidesand other five representative plant species
Ka/Ks ratios betweem Eremochloa ophiuroides and Arabdipsis thaliana collinear gene pairs
EoTIFY Gene ID	Gene name	Genomic location		At Gene ID	Genomic location	Ka	Ks	Ka/Ks
evm.model.ctg286.50	EoJAZ10	Chr1	==	AT1G72450.1	ChrI	0.689642	NaN	NaN
evm.model.ctg306.11	EoJAZ6	Chr1	==	AT1G72450.1	ChrI	0.608738	NaN	NaN
evm.model.ctg206.43	EoJAZ8	Chr2	==	AT1G72450.1	ChrI	0.652945	NaN	NaN
evm.model.ctg185.47	EoJAZ7	Chr2	==	AT1G72450.1	ChrI	0.706149	NaN	NaN
evm.model.ctg265.7	EoJAZ2	Chr2	==	AT1G30135.1	ChrI	0.739935	NaN	NaN
Ka/Ks ratios between Eremochloa ophiuroides and Brachypodium distachyon collinear gene pairs
EoTIFY Gene ID	Gene name	Genomic location		Bd Gene ID	Genomic location	Ka	Ks	Ka/Ks
evm.model.ctg381.40	EoZML3	Chr1	==	KQK13347	ChrI	0.160278	0.64889	0.247004
evm.model.ctg286.50	EoJAZ10	Chr1	==	KQK23309	ChrI	0.20429	0.498518	0.409796
evm.model.ctg374.201	EoZML2	Chr1	==	KQK13765	ChrI	0.130587	0.769837	0.169629
evm.model.ctg306.11	EoJAZ6	Chr1	==	KQK15258	ChrI	0.274818	0.91816	0.299314
evm.model.ctg265.7	EoJAZ2	Chr2	==	PNT77153	ChrI	0.400018	0.685433	0.583599
evm.model.ctg185.47	EoJAZ7	Chr2	==	KQK15258	ChrI	0.18405	0.687793	0.267595
evm.model.ctg185.47	EoJAZ7	Chr2	==	KQK23310	ChrI	0.446194	1.33286	0.334763
evm.model.ctg206.43	EoJAZ8	Chr2	==	KQJ90394	ChrIV	0.28173	0.643351	0.43791
evm.model.ctg784.76	EoJAZ1	Chr8	==	KQJ85024	ChrV	0.0813933	0.430984	0.188855
evm.model.ctg751.11	EoJAZ5	Chr8	==	KQJ82381	ChrV	0.303425	0.584936	0.518731
evm.model.ctg588.50	EoJAZ3	Chr9	==	KQJ98347	ChrIII	0.283861	0.886058	0.320364
evm.model.ctg588.50	EoJAZ3	Chr9	==	KQJ90166	ChrIV	0.381882	1.35709	0.281398
Ka/Ks ratios between Eremochloa ophiuroides and Oryza Sativa collinear gene pairs
EoTIFY Gene ID	Gene name	Genomic location		Os Gene ID	Genomic location	Ka	Ks	Ka/Ks
evm.model.ctg286.46	EoJAZ11	Chr1	==	Os03t0180900-01	ChrIII	0.309892	0.496197	0.624536
evm.model.ctg381.40	EoZML3	Chr1	==	Os03t0734900-00	ChrIII	0.135021	0.647567	0.208506
evm.model.ctg374.201	EoZML2	Chr1	==	Os03t0684000-01	ChrIII	0.116854	0.635195	0.183966
evm.model.ctg306.11	EoJAZ6	Chr1	==	Os03t0402800-01	ChrIII	0.16072	0.656283	0.244895
evm.model.ctg306.11	EoJAZ6	Chr1	==	Os07t0615200-01	ChrVII	0.280761	0.97188	0.288885
evm.model.ctg286.50	EoJAZ10	Chr1	==	Os07t0615200-01	ChrVII	0.384014	1.34002	0.286573
evm.model.ctg286.50	EoJAZ10	Chr1	==	Os10t0391400-01	ChrX	0.390174	0.700262	0.557184
evm.model.ctg286.46	EoJAZ9	Chr1	==	Os10t0392400-01	ChrX	0.340464	0.598938	0.568446
evm.model.ctg350.24	EoJAZ12	Chr1	==	Os10t0392400-01	ChrX	0.29367	0.544453	0.539385
evm.model.ctg350.22	EoJAZ14	Chr1	==	Os10t0391801-00	ChrX	0.383404	0.699523	0.548094
evm.model.ctg185.47	EoJAZ7	Chr2	==	Os03t0180900-01	ChrIII	0.443634	1.14389	0.38783
evm.model.ctg185.47	EoJAZ7	Chr2	==	Os03t0402800-01	ChrIII	0.215762	0.917832	0.235078
evm.model.ctg206.43	EoJAZ8	Chr2	==	Os09t0439200-01	ChrIX	0.187019	0.636019	0.294046
evm.model.ctg185.47	EoJAZ7	Chr2	==	Os07t0615200-01	ChrVII	0.122274	0.561124	0.21791
evm.model.ctg265.7	EoJAZ2	Chr2	==	Os07t0153000-00	ChrVII	0.337706	0.68638	0.49201
evm.model.ctg751.11	EoJAZ5	Chr8	==	Os04t0395800-01	ChrIV	0.247109	0.583629	0.423401
evm.model.ctg784.76	EoJAZ1	Chr8	==	Os04t0653000-01	ChrIV	0.0745105	0.435424	0.171122
evm.model.ctg588.50	EoJAZ3	Chr9	==	Os09t0401300-01	ChrIX	0.357325	1.17051	0.305273
evm.model.ctg588.50	EoJAZ3	Chr9	==	Os08t0428400-01	ChrVIII	0.259445	0.725174	0.357769
Ka/Ks ratios between Eremochloa ophiuroides and Sorghum bicolor collinear gene pairs
EoTIFY Gene ID	Gene name	Genomic location		Sb Gene ID	Genomic location	Ka	Ks	Ka/Ks
evm.model.ctg286.50	EoJAZ10	Chr1	==	KXG40045	ChrI	0.0267204	0.198831	0.134388
evm.model.ctg286.45	EoJAZ9	Chr1	==	EER92749	ChrI	0.0866915	0.16499	0.525435
evm.model.ctg374.201	EoZML2	Chr1	==	EER91071	ChrI	0.0639251	0.202005	0.316453
evm.model.ctg350.25	EoJAZ16	Chr1	==	EER91683	ChrI	0.184538	0.242404	0.761286
evm.model.ctg350.23	EoJAZ17	Chr1	==	EER91684	ChrI	0.131004	0.199428	0.656898
evm.model.ctg350.22	EoJAZ14	Chr1	==	EER91686	ChrI	0.43964	0.743139	0.591599
evm.model.ctg381.40	EoZML3	Chr1	==	EER90915	ChrI	0.0525115	0.136405	0.384969
evm.model.ctg306.11	EoJAZ6	Chr1	==	EER92157	ChrI	0.0506815	0.129747	0.390617
evm.model.ctg286.50	EoJAZ10	Chr1	==	EER91684	ChrI	0.456561	1.028	0.444126
evm.model.ctg286.46	EoJAZ11	Chr1	==	EER91683	ChrI	0.514681	1.07631	0.478189
evm.model.ctg350.22	EoJAZ14	Chr1	==	KXG40045	ChrI	0.381094	0.882614	0.431779
evm.model.ctg306.11	EoJAZ6	Chr1	==	EER97533	ChrII	0.343134	1.23809	0.277147
evm.model.ctg286.50	EoJAZ10	Chr1	==	EER97533	ChrII	0.518128	2.12372	0.243972
evm.model.ctg185.47	EoJAZ7	Chr2	==	EER92157	ChrI	0.293602	0.876612	0.334928
evm.model.ctg185.47	EoJAZ7	Chr2	==	EER95398	ChrI	0.461019	1.40674	0.327721
evm.model.ctg206.43	EoJAZ8	Chr2	==	EER98969	ChrII	0.0564462	0.118714	0.47548
evm.model.ctg185.47	EoJAZ7	Chr2	==	EER97533	ChrII	0.0286158	0.0952148	0.300539
evm.model.ctg265.7	EoJAZ2	Chr2	==	EER97987	ChrII	0.132298	0.224166	0.590178
evm.model.ctg209.51	EoJAZ4	Chr2	==	EER98873	ChrII	0.0445082	0.177404	0.250887
evm.model.ctg63.60	EoJAZ20	Chr5	==	EES02000	ChrIII	0.172571	0.279896	0.616552
evm.model.ctg751.11	EoJAZ5	Chr8	==	KXG26142	ChrVI	0.0515963	0.104699	0.492804
evm.model.ctg784.76	EoJAZ1	Chr8	==	OQU82468	ChrVI	0.0202715	0.155571	0.130304
evm.model.ctg588.50	EoJAZ3	Chr9	==	EER98873	ChrII	0.317311	1.15636	0.274405
evm.model.ctg588.50	EoJAZ3	Chr9	==	EES15016	ChrVII	0.08591	0.206224	0.416585
Ka/Ks ratios between Eremochloa ophiuroides and Setaria italica collinear gene pairs
EoTIFY Gene ID	Gene name	Genomic location		Si Gene ID	Genomic location	Ka	Ks	Ka/Ks
evm.model.ctg306.11	EoJAZ6	Chr1	==	KQL26651	ChrII	0.259834	1.21137	0.214496
evm.model.ctg286.50	EoJAZ10	Chr1	==	KQK92295	ChrIX	0.0459864	0.337478	0.136265
evm.model.ctg286.45	EoJAZ9	Chr1	==	KQK92298	ChrIX	0.153969	0.27072	0.568737
evm.model.ctg374.201	EoZML2	Chr1	==	KQK87704	ChrIX	0.110092	0.360585	0.305315
evm.model.ctg381.40	EoZML3	Chr1	==	KQK87242	ChrIX	0.0570248	0.215387	0.264756
evm.model.ctg306.11	EoJAZ6	Chr1	==	KQK90491	ChrIX	0.120822	0.443585	0.272376
evm.model.ctg286.50	EoJAZ10	Chr1	==	KQK89065	ChrIX	0.310303	0.917111	0.338348
evm.model.ctg286.46	EoJAZ11	Chr1	==	KQK89073	ChrIX	0.384913	0.872972	0.440923
evm.model.ctg350.25	EoJAZ16	Chr1	==	KQK89073	ChrIX	0.5108	0.795984	0.641721
evm.model.ctg350.23	EoJAZ17	Chr1	==	KQK89069	ChrIX	0.299183	0.546053	0.547902
evm.model.ctg350.21	EoJAZ15	Chr1	==	KQK89065	ChrIX	0.294903	0.679164	0.434215
evm.model.ctg206.43	EoJAZ8	Chr2	==	KQL24645	ChrII	0.090471	0.335231	0.269877
evm.model.ctg185.47	EoJAZ7	Chr2	==	KQL26651	ChrII	0.0755502	0.373921	0.202048
evm.model.ctg185.47	EoJAZ7	Chr2	==	KQK90491	ChrIX	0.265263	0.925651	0.28657
evm.model.ctg185.47	EoJAZ7	Chr2	==	KQK92297	ChrIX	0.353169	1.8888	0.186981
evm.model.ctg63.60	EoJAZ20	Chr5	==	KQL08421	ChrV	0.185531	0.746731	0.248457
evm.model.ctg784.76	EoJAZ1	Chr8	==	KQL13006	ChrIII	0.0405847	0.327736	0.123834
evm.model.ctg588.50	EoJAZ3	Chr9	==	KQL24424	ChrII	0.303652	1.04367	0.290947
evm.model.ctg588.50	EoJAZ3	Chr9	==	KQL01872	ChrVI	0.100425	0.367029	0.273616
