# Supplementary material for: Genome-Wide Identification and Characterization of the TIFY Gene Family and Their Expression Patterns in Response to MeJA and Aluminum Stress in Centipedegrass (Eremochloa ophiuroides)
Source: Plants (Basel). 2024 Feb 5;13(3):462. doi: 10.3390/plants13030462 (PMC10857321; doi:10.3390/plants13030462)
Supplement: Supplementary file 1 [file plants-13-00462-s001.zip › Table S5 qRT-PCR analysis results for tissures and responses to MeJA and Al.xlsx]

## Sheet: relative expression-tissues
Table S5: qRT-PCR analysis results for tissues and responses to MeJA and Al toxicity
2^-ΔΔCt values
	Eo_ZML1	Eo_ZML2	Eo_ZML3	Eo_JAZ3	Eo_JAZ4	Eo_JAZ2	Eo_JAZ5	Eo_JAZ20	Eo_JAZ21	Eo_JAZ6	Eo_JAZ7	Eo_JAZ1	Eo_JAZ8	Eo_JAZ11	Eo_JAZ16	Eo_JAZ12	Eo_JAZ9	Eo_JAZ10	Eo_JAZ13	Eo_JAZ14	Eo_JAZ15	Eo_JAZ17	Eo_JAZ18	Eo_JAZ19
root	1	1	1	1	1	1	1	1	1	1	1	1	1	1	1	1	1	1	1	1	1	1	1	1
stem	1.18372	1.17827	1.74513	1.55114	1.09936	0.550953	1.10701	0.405189	1.07674	2.10916	1.05458	2.02324	4.66971	0.257623	0.0267683	0.124712	2.41162	13.9933	0.775572	0.0885928	2.10916	0.0669858	0.0579118	7.14368
leaf	4.30695	6.3496	5.86989	1.47768	2.42839	3.94493	3.08086	0.125289	3.34808	4.23785	1.85318	3.12387	6.26219	2.25012	0.048585	0.122995	4.8121	2.6087	1.20581	0.897095	3.52266	0.200731	0.559936	11.7669
inflorescence	2.31338	1.87471	3.47417	1.17013	10.2437	4.14106	1.60585	0.395021	1.42076	1.93187	1.23971	1.87038	0.831238	3.70635	76.2853	0.0560685	532.511	1.2086	45.0462	63.1189	2.54912	166.187	0.641713	2.09943
stolon node	1.37237	0.68302	0.612734	0.780967	0.80478	1.29534	0.41466	0.160799	0.37285	1.25411	0.93088	1.19196	2.75108	0.120463	0.0600927	0.336808	0.619854	2.40605	1.28046	0.452712	0.810378	0.377182	0.228986	1.55833
callus	1.55833	0.287175	0.707107	0.788218	0.692555	1.50177	0.0956119	1.32562	0.317905	0.735433	1.08172	1.64338	0.600124	0.18471	0.312083	4.0935	0.740549	0.397768	0.083235	2.92817	0.0919292	2.46229	0.712025	0.419478

## Sheet: relative expression-MeJA
2^-ΔΔCt values
	Eo_ZML1	Eo_ZML2	Eo_ZML3	Eo_JAZ3	Eo_JAZ4	Eo_JAZ2	Eo_JAZ5	Eo_JAZ20	Eo_JAZ21	Eo_JAZ6	Eo_JAZ7	Eo_JAZ1	Eo_JAZ8	Eo_JAZ11	Eo_JAZ16	Eo_JAZ12	Eo_JAZ9	Eo_JAZ10	Eo_JAZ13	Eo_JAZ14	Eo_JAZ15	Eo_JAZ17	Eo_JAZ18	Eo_JAZ19
CK	1	1	1	1	1	1	1	1	1	1	1	1	1	1	1	1	1	1	1	1	1	1	1	1
MeJA-1.5h	0.50581	0.469761	0.436282	1.09682	1.66248	0.97716	5.26585	7.58597	3.37137	3.57184	2.37841	1.44393	4.37718	4.63746	4.34694	0.397768	1.01162	2.3511	4.15064	7.74537	2.96905	1.08925	8.22491	1.06437
MeJA-3h	0.558644	0.554785	0.730353	1.23971	2.06098	0.943874	11.6587	13.8326	10.1027	5.82934	3.91768	2.1386	8.53466	8.91767	25.6342	0.419478	1.25701	1.66248	42.5179	8.73415	13.2385	2.3511	3.18215	0.496546
MeJA-6h	0.695762	0.773782	0.840896	1.24545	2.3511	0.786399	4.08405	15.455	3.61334	2.51984	2.4909	2.16845	4.60542	3.37916	3.98156	0.375443	0.716978	1.30435	4.10296	2.36198	2.71949	1.20581	0.627056	0.752623
MeJA-24h	1.19471	1.32562	1.38511	1.3692	1.76541	0.93088	1.64338	1.87905	1.51222	2.03261	1.4406	1.36289	1.93634	0.759611	1.1355	3.8282	1.24833	0.961483	0.101532	0.254664	0.174746	0.961483	0.491978	0.961483

## Sheet: relative expression-Al
2^-ΔΔCt values
	Eo_ZML1	Eo_ZML2	Eo_ZML3	Eo_JAZ3	Eo_JAZ4	Eo_JAZ2	Eo_JAZ5	Eo_JAZ20	Eo_JAZ21	Eo_JAZ6	Eo_JAZ7	Eo_JAZ1	Eo_JAZ8	Eo_JAZ11	Eo_JAZ16	Eo_JAZ12	Eo_JAZ9	Eo_JAZ10	Eo_JAZ13	Eo_JAZ14	Eo_JAZ15	Eo_JAZ17	Eo_JAZ18	Eo_JAZ19
Al-0h	1	1	1	1	1	1	1	1	1	1	1	1	1	1	1	1	1	1	1	1	1	1	1	1
Al-6h	1.05458	0.903335	0.909618	0.864537	0.692555	0.605696	1.64338	0.291857	1.3692	1.6358	0.710382	1.34723	1.08423	0.421421	0.114493	0.049492	1.51222	1.65099	0.326842	0.23871	0.058449	0.038296	0.048027	0.715323
Al-24h	1.14605	1.04488	0.842842	1.28639	0.535887	0.759611	1.94981	0.237062	2.01857	1.18099	1.00231	1.3692	0.840896	0.602904	0.655197	0.105843	3.1456	3.03844	0.219151	0.673617	0.186425	0.070642	0.021692	1.02101
