# Supplementary material for: Genome-Wide Identification and Characterization of the TIFY Gene Family and Their Expression Patterns in Response to MeJA and Aluminum Stress in Centipedegrass (Eremochloa ophiuroides)
Source: Plants (Basel). 2024 Feb 5;13(3):462. doi: 10.3390/plants13030462 (PMC10857321; doi:10.3390/plants13030462)
Supplement: Supplementary file 1 [file plants-13-00462-s001.zip › Table S6 Primers used for qRT-PCR analysis.xlsx]

## Sheet: Table S6
Table S6. Primers used for qRT-PCR analysis
Gene	Forward primer（5’-3’）	Reverse primer（5’-3’）
ZML1	GTTCCAGGGCGAGGTCTATG	GCTATTTCATCAGGCTTTGGTTT
ZML2	TCTTCCAGGGCGAGGTTTA	CGACGCTGCATCCTGAGTG
ZML3	AAGATGAAACGGCGTAAAGG	ACAAGCATTGCAGAGGGAC
JAZ3	AACGGGTTTGGTGGCTCTAC	GGTTTATGGGACGCACTTGG
JAZ4	TTTCTATGGAACAAGGGACACG	TGGAGATGGCAGATGGAGGT
JAZ2	TCACCGAGGTCCAGGCAAGGG	ACGACGCCAGCCGCCAACAG
JAZ5	ACCACCTCCTCCTCCATCCG	TTCATTATAGCCTCTGCCTTGTCC
JAZ20	CTCCTCCGGCGACCTACTCA	TTGCGGGAGATGGAACACG
JAZ21	CCAGGACAAGGCAGAGGCT	GCGATTTGGTTCTTGTGAGTG
JAZ6	GCAACCGTCACTGACAGCAC	CTCCTCCTTCACAGGTTTAGCAT
JAZ7	AGGTGCTGGTGTTTGACGATT	CGGGCTCCTTCTTGACTGG
JAZ1	TGACTCAGTGCCACCAGAAA	GACCGTGTAAGCACAGGAGAA
JAZ8	AAAGACCATGACAAACGCACCG	GGACGCCTCAACGCCAACA
JAZ11	GCTCAAAGACGAGCAGCAAAGGA	TGTCTGTGAGGCTAGGCTGTCCC
JAZ16	GCCAACTTCCACAACTTCCCTG	TGTTCTCCGTCGCCTTTCC
JAZ12	AAGGCAGCACTGACCATCTTCTACG	CCTTCCTTGCTATGGGCAGGTT
JAZ9	TCTTCTACGGCGGGAGGGTGGTGGT	TCGTCGTCCTGGTCCTGACGGTGGT
JAZ10	GCGGCAAGGTGGTCGTGTTCG	ATGGGCAGGTCGTCACGGGGAGC
JAZ13	GCGGGGCGCTTAGCCAGTA	GGGACGTCGTCGAGCACCA
JAZ14	GCGTGCTGGTGCTCGACGACTT	CGCTCTGGTTCCGTTCCTTGTTGG
JAZ15	ACGTGCTGAGCCGGTACGTGAA	GCCTCGGGCTCCTCTTGTTGC
JAZ17	CAGCGTCGGCACAGCTAACCA	TCCCGCCTCTTCTCCATAACCC
JAZ18	GGCGCTGGTGCTCGACGATT	TGCGCTTCTCCATGAACCTCTGC
JAZ19	ATCTTCTACGGCGGCAAGGTGGT	ATGGGCAGGTCGTCACGGGGAGC
CACS	TAAGATGTGATGTGACGGGAAAG	TCTGGTGGCACGAAACTGACT
PP2A	ATTCAACCATACAAATGGGCTAAG	CTGGGTCGAATTGGAGGAAGT
